# Supplementary material for: Lacticaseibacillus rhamnosus ATCC 53103 and Limosilactobacillus reuteri ATCC 53608 Synergistically Boost Butyrate Levels upon Tributyrin Administration Ex Vivo
Source: Int J Mol Sci. 2023 Mar 20;24(6):5859. doi: 10.3390/ijms24065859 (PMC10054277; doi:10.3390/ijms24065859)
Supplement: Supplementary file 1 [file ijms-24-05859-s001.zip]

Archive with 1 entries (1 files):
- ijms-2153253-supplementary.pdf
